# Supplementary material for: Methodological influences on circulating cell-free-mitochondrial and nuclear DNA concentrations in response to chronic stress
Source: Mol Biol Rep. 2025 Mar 13;52(1):303. doi: 10.1007/s11033-025-10369-7 (PMC11906544; doi:10.1007/s11033-025-10369-7)
Supplement: Supplementary file 1 — Supplementary file1 (XLSX 38 KB) [file 11033_2025_10369_MOESM1_ESM.xlsx]

## Sheet: Isolated_measurements
Methodological influences on circulating cell-free-mitochondrial and nuclear DNA concentrations in response to chronic stress
Molecular Biology Reports
Carina Daubermann, Benedict Herhaus, Elmo W.I. Neuberger, Perikles Simon* & Katja Petrowski*
Corresponding authors* :
Katja Petrowski University Medical Centre of the Johannes Gutenberg-University, Department of Medical Psychology and Medical Sociology, Duesbergweg 6, 55128 Mainz, E-mail address: kpetrows@uni-mainz.de
Perikles Simon Johannes Gutenberg University Mainz, Germany, Department of Sports Medicine, Rehabilitation and Disease Prevention, Albert-Schweitzer-Straße 22, 55128 Mainz, E-mail address: simonpe@uni-mainz.de
		qPCR measurements using the ND1 assay with isolated samples from blood plasma
		Table S1.	ccf-mtDNA concentrations of the isolated blood plasma samples in this study.
		Sample	Centrifugation	Isolated	ccf_mtDNA_copies_mL
		2	600+2500+16000	yes	824986
		7	600+2500+16000	yes	27036.3
		13	600+2500+16000	yes	87613.5
		14	600+2500+16000	yes	133489
		25	600+2500+16000	yes	1.07425e+06
		36	600+2500+16000	yes	270200
		46	600+2500+16000	yes	90343.3
		47	600+2500+16000	yes	774698
		58	600+2500+16000	yes	18532.8
		91	600+2500+16000	yes	56020.7
		113	600+2500+16000	yes	47084.4
		124	600+2500+16000	yes	443356
		134	600+2500+16000	yes	39441.5
		146	600+2500+16000	yes	58118.4
		157	600+2500+16000	yes	118706
		168	600+2500+16000	yes	40106.1
		200	600+2500+16000	yes	76140.1
		201	600+2500+16000	yes	100364
		211	600+2500+16000	yes	67962
		289	600+2500+16000	yes	188338
		299	600+2500+16000	yes	69107.2
		300	600+2500+16000	yes	59458.1
		321	600+2500+16000	yes	118357

## Sheet: direct_measurements
Methodological influences on circulating cell-free-mitochondrial and nuclear DNA concentrations in response to chronic stress
Molecular Biology Reports
Carina Daubermann, Benedict Herhaus, Elmo W.I. Neuberger, Perikles Simon* & Katja Petrowski*
Corresponding authors* :
Katja Petrowski ,University Medical Centre of the Johannes Gutenberg-University, Department of Medical Psychology and Medical Sociology, Duesbergweg 6, 55128 Mainz E-Mail: address kpetrows@uni-mainz.de
Perikles Simon, Johannes Gutenberg University Mainz, Germany, Department of Sports Medicine, Rehabilitation and Disease Prevention, Albert-Schweitzer-Straße 22, 55128 Mainz, E-mail address: simonpe@uni-mainz.de simonpe@uni-mainz.de
qPCR measurements using the ND1 assay directly in plasma at different centrifugation speeds
		Table S2. ccf-mtDNA concentrations of the direct measurements in this study, including the direct measurements of samples at different centrifugation speeds.
		Sample_ID	Centrifugation	Isolated	ccf_mtDNA_copies_mL
		2	600+2500+16000	no	77785.9
		2	600+2500	no	131518
		2	600	no	570361
		3	600+2500+16000	no	398288
		3	600+2500+16000	no	567221
		7	600+2500+16000	no	31799.6
		7	600+2500	no	106599
		7	600	no	1.39518e+06
		13	600+2500+16000	no	14736.3
		13	600+2500	no	129748
		13	600	no	436416
		14	600+2500+16000	no	33344.4
		14	600+2500	no	73681.2
		14	600	no	5.23021e+06
		16	600+2500+16000	no	1.45401e+06
		16	600+2500+16000	no	1.09628e+06
		24	600+2500+16000	no	353726
		24	600+2500	no	145097
		24	600	no	980826
		24	600+2500+16000	no	1.73518e+06
		24	600+2500+16000	no	1.4912e+06
		25	600+2500+16000	no	96295.6
		25	600+2500	no	57147
		25	600	no	370910
		25	600+2500+16000	no	645046
		25	600+2500+16000	no	757510
		35	600+2500+16000	no	26126.1
		35	600+2500	no	44023.7
		35	600	no	747947
		36	600+2500+16000	no	40723.2
		36	600+2500	no	88474.6
		36	600	no	850724
		46	600+2500+16000	no	25600.3
		46	600+2500	no	142177
		46	600	no	758154
		47	600+2500+16000	no	79923.2
		47	600+2500	no	247832
		47	600	no	758154
		54	600+2500+16000	no	5.01199e+06
		54	600+2500+16000	no	4.03908e+06
		57	600+2500+16000	no	15930.6
		57	600+2500	no	57926.8
		57	600	no	967623
		58	600+2500+16000	no	16368.4
		58	600+2500	no	75705.7
		58	600	no	330550
		90	600+2500+16000	no	154222
		90	600+2500	no	1.99419e+07
		90	600	no	1.44326e+06
		90	600+2500+16000	no	859468
		90	600+2500+16000	no	937821
		91	600+2500+16000	no	27675.1
		91	600+2500	no	115238
		91	600	no	1.3764e+06
		101	600+2500+16000	no	17280.2
		101	600+2500	no	88175.3
		101	600	no	850724
		102	600+2500+16000	no	10826.3
		102	600+2500	no	79652.9
		102	600	no	7.07105e+06
		112	600+2500+16000	no	31478
		112	600+2500	no	463861
		112	600	no	2.53289e+06
		113	600+2500+16000	no	19922.9
		113	600+2500	no	102005
		113	600	no	3.24366e+06
		123	600+2500+16000	no	24831.4
		123	600+2500	no	69557
		123	600	no	1.42866e+06
		124	600+2500+16000	no	164477
		124	600+2500	no	51101.5
		124	600	no	635680
		134	600+2500+16000	no	6805.87
		134	600+2500	no	55618.8
		134	600	no	524037
		135	600+2500+16000	no	13539.4
		135	600+2500	no	79383.5
		135	600	no	387612
		145	600+2500+16000	no	3774.34
		145	600+2500	no	44775.9
		145	600	no	6.09168e+06
		146	600+2500+16000	no	13864.4
		146	600+2500	no	54870
		146	600	no	763309
		156	600+2500+16000	no	12566.9
		156	600+2500	no	1.78065e+06
		156	600	no	7.33957e+06
		157	600+2500+16000	no	23204.4
		157	600+2500	no	333927
		157	600	no	1.20194e+06
		167	600+2500+16000	no	22279.9
		167	600+2500	no	150098
		167	600	no	3.42437e+06
		168	600+2500+16000	no	9454.1
		168	600+2500	no	287677
		168	600	no	3.45935e+06
		200	600+2500+16000	no	12148.2
		200	600+2500	no	50584.7
		200	600	no	1.09686e+06
		201	600+2500+16000	no	18999.9
		201	600+2500	no	54131.4
		201	600	no	484750
		211	600+2500+16000	no	13677.8
		211	600+2500	no	49566.7
		211	600	no	1.75668e+06
		212	600+2500+16000	no	19990.5
		212	600+2500	no	48241.2
		212	600	no	1.15015e+06
		288	600+2500+16000	no	25341.4
		288	600+2500	no	74182.2
		288	600	no	1.63049e+06
		289	600+2500+16000	no	25600.3
		289	600+2500	no	154222
		289	600	no	1.06392e+06
		299	600+2500+16000	no	15610
		299	600+2500	no	175414
		299	600	no	2.47352e+06
		300	600+2500+16000	no	19788.4
		300	600+2500	no	49734.9
		300	600	no	1.76862e+06
		310	600+2500+16000	no	14293.7
		310	600+2500	no	98941.5
		310	600	no	977509
		311	600+2500+16000	no	22814.6
		311	600+2500	no	88774.8
		311	600	no	916562
		321	600+2500+16000	no	42701.5
		321	600+2500	no	29316
		321	600	no	1.17775e+06
		322	600+2500+16000	no	17875.8
		322	600+2500	no	51798.8
		322	600	no	2.61131e+06
		365	600+2500+16000	no	219759
		434	600+2500+16000	no	1.31159e+07
		434	600+2500+16000	no	8.42088e+06
		487	600+2500+16000	no	839960
		487	600+2500+16000	no	645046
		497	600+2500+16000	no	1.19348e+06
		497	600+2500+16000	no	708716
		918	600+2500+16000	no	1.25532e+06
		918	600+2500+16000	no	1.40802e+06
		927	600+2500+16000	no	260455
		927	600+2500+16000	no	417004
		1026	600+2500+16000	no	1.11661e+06
		1026	600+2500+16000	no	1.02332e+06
		1165	600+2500+16000	no	2.16306e+06
		1165	600+2500+16000	no	1.40479e+06
		1190	600+2500+16000	no	683154
		1190	600+2500+16000	no	645046
		1191	600+2500+16000	no	1.38239e+06
		1191	600+2500+16000	no	1.2212e+06
		1193	600+2500+16000	no	522224
		1193	600+2500+16000	no	669183

## Sheet: LOQ-Curve_ND1_plasma
Methodological influences on circulating cell-free-mitochondrial and nuclear DNA concentrations in response to chronic stress
Molecular Biology Reports
Carina Daubermann, Benedict Herhaus, Elmo W.I. Neuberger, Perikles Simon* & Katja Petrowski*
Corresponding authors* :
Katja Petrowski ,University Medical Centre of the Johannes Gutenberg-University, Department of Medical Psychology and Medical Sociology, Duesbergweg 6, 55128 Mainz E-Mail: address kpetrows@uni-mainz.de
Perikles Simon, Johannes Gutenberg University Mainz, Germany, Department of Sports Medicine, Rehabilitation and Disease Prevention, Albert-Schweitzer-Straße 22, 55128 Mainz, E-mail address: simonpe@uni-mainz.de simonpe@uni-mainz.de
LOQ Curve measurements for ND1 assay in plasma
Table S3. Ct values of the three independet qPCR runs including calibrator and NTC samples for the generation of the LOQ curve for the quantification of human mitochondrial DNA directly in blood plasma in this study.
		1000000	100000	10000	1000	100	50	25	mouse plasma	NTC H2O		Copies H2O		calibrator	150 ng/mL	15ng/mL
		15.12	18.32	21.62	25.22	28.56	29.34	30.83	N/A	33.06		4.35691			23.47	26.4
		14.9	18.5	21.51	25.27	28.28	29.4	30.58	33.75	N/A		N/A			23.14	26.59
		15.52	18.24	21.69	25.32	28.41	29.5	31.2	N/A	34.03		2.23383			23.25	26.2
		15.05	18.16	21.93	25.3	28.44	29.6	30.62	N/A	N/A		N/A			23.09	26.31
		14.63	18.37	21.73	25.32	28.44	28.88	30.35	N/A	N/A		N/A			23.1	26.38
		14.89	18.27	21.54	25.17	28.33	29.33	30.01	N/A	N/A		N/A			22.65	26.37
day 1		14.83	18.43	21.46	25.19	28.15	29.14	30.58	N/A	34.29		1.8676			23.09	26.43
		15.4	18.59	21.92	25.37	28.2	29.41	31.44	35.14	N/A		N/A			23.71	26.79
		15.32	18.91	21.68	25.48	28.85	29.7	30.64	N/A	N/A		N/A			23.31	26.89
		15.43	18.37	21.83	25.56	28.77	29.63	31.17	N/A	N/A		N/A			23.32	26.89
		15.18	18.52	21.99	25.35	28.83	29.29	30.45	N/A	34.46		1.66126			23.48	27.1
		15.48	18.61	21.75	25.31	28.56	29.31	30.97	N/A	33.36		3.54363			23.54	27.11
		15.4	18.5	21.88	25.36	28.53	29.55	30.55	N/A	N/A		N/A			23.55	26.8
day 2		15.23	18.36	21.93	25.51	28.45	29.32	31.16	35.23	34.34		1.80439			23.42	27.06
		15.5	18.45	22.02	25.17	28.25	29.34	30.97	35.19	33.06		4.35691			23.22	26.85
		15.28	18.4	21.99	25.05	28.26	29.71	30.3	35.91	32.25		7.61115			23.15	26.7
		15.26	18.51	21.85	25.01	28.25	29.38	30.93	N/A	31.78		10.5203			23.32	26.54
		15.36	18.36	21.82	25.02	28.75	29.45	29.81	N/A	N/A		N/A			23.43	26.81
		15.29	18.47	22	24.88	28.8	29.35	30.36	35.19	33.26		3.79628			23.47	26.67
		15.29	18.15	22.08	24.85	28.61	29.31	30.26	N/A	33.04		4.41734			22.87	26.37
day 3		14.42	18.27	21.99	25.15	28.15	29.29	30.42	35.32	34.31		1.84205			23.03	26.77
	CT mean	15.18	18.4171	21.8195	25.2314	28.47	29.3919	30.6476	34.7067	33.9233		2.57794			23.2671	26.6681
	CT SD	0.295635	0.170269	0.181534	0.191945	0.231387	0.188749	0.39244	0.829719	0.57795		1.10986			0.250343	0.27294
	Upper Limit	15.7713	18.7577	22.1826	25.6153	28.9328	29.7694	31.4325	36.3661	35.0792					23.7678	27.214
	Lower Limit	14.5887	18.0766	21.4565	24.8475	28.0072	29.0144	29.8627	33.0472	32.7674					22.7665	26.1222
	Table S4.	Mean Ct values and caluculated copies/PCR used for the overall LOQ curve
	Copies/PCR	CT mean	calculated
	1000000	15.18	970739
	100000	18.4171	104441
	10000	21.8195	10028
	1000	25.2314	956.558
	100	28.47	102.814
	50	29.3919	54.489
	25	30.6476	22.9469
	Table S5. Calculated values from all individual Ct values of indepented measurements, derived from the LOQ curve including mean values, SD and CV
		1000000	100000	10000	1000	100	50	25
		1.01169e+06	111667	11505.2	964.116	96.6346	56.4721	20.2383
		1.1772e+06	98647.8	12410.6	931.482	117.187	54.1861	24.0408		Table S.6 Calculation for the LOB and LOD of the ND1 assay derived from the three independend qPCR runs and
		768083	117992	10963.7	899.952	107.151	50.5799	15.6858		LOB = MEANcopynmber blank + 1,645 * SD copy number blank
		1.06166e+06	124676	9293.33	912.434	104.96	47.2137	23.3876		1.645
		1.41778e+06	107887	10665.8	899.952	104.96	77.5212	28.1671			LOB H2O
		1.18534e+06	115579	12156.8	997.894	113.221	56.8624	35.5989			4.40366
		1.23534e+06	103520	12845.4	984.243	128.163	64.8118	24.0408
		834258	92718.9	9357.56	869.49	123.825	53.8142	13.296		LOD = LOB + 1,645 * SD low mutant copy number sample
		881512	74380	11039.4	806.052	79.1395	44.0715	23.0676			SD Low copy number
		817198	107887	9955.92	762.843	83.6222	46.2482	16.0132		15.4177
		970739	97298.3	8917.14	881.549	80.2371	58.4506	26.2925
		789536	91450.6	10519.9	906.172	96.6346	57.651	18.3781
		834258	98647.8	9618.92	875.498	98.6519	48.8678	24.5427
		937880	108633	9293.33	789.569	104.24	57.2553	16.1239
		778736	102104	8734.79	997.894	119.634	56.4721	18.3781
		906134	105681	8917.14	1083.87	118.813	43.769	29.1539
		918701	97970.7	9819.73	1114.14	119.634	54.9376	18.8914
		857559	108633	10024.7	1106.5	84.7819	52.3519	40.8561
		899915	100707	8855.93	1218.5	81.9122	56.0845	27.9738
		899915	125537	8381.2	1243.93	93.3636	57.651	29.9682
		1.6384e+06	115579	8917.14	1011.73	128.163	58.4506	26.8414
mean		991516	105105	10104.5	964.658	104.044	54.9392	23.8541
SD		219908	11505.2	1271.64	127.24	15.8041	7.25175	6.69544
CV=(SD/mean)*100		22.1789	10.9464	12.581	13.1901	15.1865	13.1962	28.0922

## Sheet: TICS level
Methodological influences on circulating cell-free-mitochondrial and nuclear DNA concentrations in response to chronic stress
Molecular Biology Reports
Carina Daubermann, Benedict Herhaus, Elmo W.I. Neuberger, Perikles Simon* & Katja Petrowski*
Corresponding authors* :
Katja Petrowski ,University Medical Centre of the Johannes Gutenberg-University, Department of Medical Psychology and Medical Sociology, Duesbergweg 6, 55128 Mainz E-Mail: address kpetrows@uni-mainz.de
Perikles Simon, Johannes Gutenberg University Mainz, Germany, Department of Sports Medicine, Rehabilitation and Disease Prevention, Albert-Schweitzer-Straße 22, 55128 Mainz, E-mail address: simonpe@uni-mainz.de simonpe@uni-mainz.de
qPCR measurements using the ND1 and LINE1 assay for ccf-mtDNA quantification and cf-nDNA quantification and stress scores in this study
	Table S7. ccf-mtDNA measurements and cf-nDNA measurements with corresponding stress score of the healthy subjects in this study.
	Sample_ID	stress_score	ccf_mtDNA_copies_mL	cf_nDNA_ng/mL
	2	5	824986	8.64941
	24	1	1.25696e+06	120.582
	211	18	67962	5.16
	299	20	69107.2	4.88821
	321	10	118357	7.18226
	541	15	236937	24.8403
	552	12	82138.8	10.2617
	607	4	195598	16.1894
	629	11	66742.5	9.97735
	695	6	146699	24.6023
	816	9	146672	11.0762
	838	12	82904.9	9.40053
	904	5	239717	14.6094
	937	12	9094.91	17.8529
	959	0	3917.88	6.9438
	992	10	198505	5.72
	1014	9	205252	4.28778
	1036	7	155012	10.162
	1135	26	80786.1	14.8202
	1146	6	117070	10.7617
	1179	13	112093	7.71062
	1190	2	1.12478e+06	30.6465
